# Supplementary material for: Elimination of Human Papillomavirus 16-Positive Tumors by a Mucosal rAd5 Therapeutic Vaccination in a Pre-Clinical Murine Study
Source: Vaccines (Basel). 2024 Aug 23;12(9):955. doi: 10.3390/vaccines12090955 (PMC11435741; doi:10.3390/vaccines12090955)
Supplement: Supplementary file 1 [file vaccines-12-00955-s001.zip]

Archive with 1 entries (1 files):
- vaccines-3110661-supplementary.pdf
